# Supplementary material for: Synergistic Antimicrobial Effects of Phage vB_AbaSi_W9 and Antibiotics against Acinetobacter baumannii Infection
Source: Antibiotics (Basel). 2024 Jul 22;13(7):680. doi: 10.3390/antibiotics13070680 (PMC11273692; doi:10.3390/antibiotics13070680)
Supplement: Supplementary file 1 [file antibiotics-13-00680-s001.zip]

Archive with 1 entries (1 files):
- antibiotics-3058586-supplementary.pdf
